# Supplementary material for: Operational Definitions of Polypharmacy and Their Association with All-Cause Hospitalization Risk: A Conceptual Framework Using Administrative Databases
Source: Pharmacy (Basel). 2025 Feb 2;13(1):15. doi: 10.3390/pharmacy13010015 (PMC11859879; doi:10.3390/pharmacy13010015)
Supplement: Supplementary file 1 [file pharmacy-13-00015-s001.zip]

Archive with 1 entries (1 files):
- pharmacy-3444544 Scotti_et_al_Supplementary.pdf
